# Supplementary material for: PIK3CA Mutations and Co-Mutations in Operated Non-Small Cell Lung Carcinoma
Source: J Clin Med. 2024 Dec 8;13(23):7472. doi: 10.3390/jcm13237472 (PMC11641866; doi:10.3390/jcm13237472)
Supplement: Supplementary file 1 [file jcm-13-07472-s001.zip]

Archive with 1 entries (1 files):
- jcm-3207376-supplementary.pdf
